# Supplementary material for: Antimicrobial resistance and genomic characterization of Staphylococcus aureus in ready-to-eat foods from Mangaung Metro Municipality
Source: Front Microbiol. 2025 Dec 5;16:1669035. doi: 10.3389/fmicb.2025.1669035 (PMC12714933; doi:10.3389/fmicb.2025.1669035)
Supplement: Supplementary file 1 [file Table_1.XLSX]

## Sheet: Sheet 1
Genome Name	Species	Genome Status	Strain	Genome Quality	BioProject Accession	BioSample Accession	Assembly Accession	GenBank Accessions	Collection Year	Season	Isolation Country	Geographic Location	Host Name	Host Common Name
Staphylococcus aureus strain PN243B0	Staphylococcus aureus	WGS	PN243B0	Good	PRJNA412434	SAMN07792462	GCA_002934925.1	PDUZ00000000	2016		South Africa	South Africa: Cato Ridge	Pig, Sus scrofa	Pig
Staphylococcus aureus strain PN235B0	Staphylococcus aureus	WGS	PN235B0	Good	PRJNA412434	SAMN07792461	GCA_002934945.1	PDUY00000000	2016		South Africa	South Africa: Cato Ridge	Pig, Sus scrofa	Pig
Staphylococcus aureus strain PR243B0	Staphylococcus aureus	WGS	PR243B0	Good	PRJNA412434	SAMN07792463	GCA_002935015.1	PDVA00000000	2016		South Africa	South Africa: Cato Ridge	Pig, Sus scrofa	Pig
Staphylococcus aureus strain SA7	Staphylococcus aureus	WGS	SA7	Good	PRJNA506780	SAMN10464024	GCA_004210045.1	RQTA00000000	2017		South Africa	South Africa: KwaZulu-Natal	Human, Homo sapiens	Human
Staphylococcus aureus strain SA6	Staphylococcus aureus	WGS	SA6	Good	PRJNA506780	SAMN10464023	GCA_004210065.1	RQSZ00000000	2017		South Africa	South Africa: KwaZulu-Natal	Human, Homo sapiens	Human
Staphylococcus aureus strain SA5	Staphylococcus aureus	WGS	SA5	Good	PRJNA506780	SAMN10464022	GCA_004210085.1	RQSY00000000	2017		South Africa	South Africa: KwaZulu-Natal	Human, Homo sapiens	Human
Staphylococcus aureus strain NP80	Staphylococcus aureus	WGS	NP80	Good	PRJNA560164	SAMN12570109	GCA_008040225.1	VRSD00000000	2018		South Africa	South Africa: Gauteng	Human, Homo sapiens	Human
Staphylococcus aureus strain NP71	Staphylococcus aureus	WGS	NP71	Good	PRJNA560164	SAMN12570108	GCA_008040235.1	VRVS00000000	2018		South Africa	South Africa: Gauteng	Human, Homo sapiens	Human
Staphylococcus aureus strain NP7	Staphylococcus aureus	WGS	NP7	Good	PRJNA560164	SAMN12570107	GCA_008040245.1	VRSE00000000	2018		South Africa	South Africa: Gauteng	Human, Homo sapiens	Human
Staphylococcus aureus strain NP6	Staphylococcus aureus	WGS	NP6	Good	PRJNA560164	SAMN12570106	GCA_008040255.1	VRSF00000000	2018		South Africa	South Africa: Gauteng	Human, Homo sapiens	Human
Staphylococcus aureus strain NP35	Staphylococcus aureus	WGS	NP35	Good	PRJNA560164	SAMN12570103	GCA_008040325.1	VRSI00000000	2018		South Africa	South Africa: Gauteng	Human, Homo sapiens	Human
Staphylococcus aureus strain NP45	Staphylococcus aureus	WGS	NP45	Good	PRJNA560164	SAMN12570104	GCA_008040335.1	VRSH00000000	2018		South Africa	South Africa: Gauteng	Human, Homo sapiens	Human
Staphylococcus aureus strain NP28	Staphylococcus aureus	WGS	NP28	Good	PRJNA560164	SAMN12570102	GCA_008040345.1	VRSJ00000000	2018		South Africa	South Africa: Gauteng	Human, Homo sapiens	Human
Staphylococcus aureus strain NP2	Staphylococcus aureus	WGS	NP2	Good	PRJNA560164	SAMN12570101	GCA_008040355.1	VRSK00000000	2018		South Africa	South Africa: Gauteng	Human, Homo sapiens	Human
Staphylococcus aureus strain DRKM7	Staphylococcus aureus	WGS	DRKM7	Good	PRJNA560164	SAMN12570099	GCA_008040415.1	VRSM00000000	2017		South Africa	South Africa: Gauteng	Human, Homo sapiens	Human
Staphylococcus aureus strain DRKM28	Staphylococcus aureus	WGS	DRKM28	Good	PRJNA560164	SAMN12570095	GCA_008040435.1	VRSQ00000000	2018		South Africa	South Africa: Gauteng	Human, Homo sapiens	Human
Staphylococcus aureus strain NP17	Staphylococcus aureus	WGS	NP17	Good	PRJNA560164	SAMN12570100	GCA_008040465.1	VRSL00000000	2018		South Africa	South Africa: Gauteng	Human, Homo sapiens	Human
Staphylococcus aureus strain DRKM31	Staphylococcus aureus	WGS	DRKM31	Good	PRJNA560164	SAMN12570097	GCA_008040485.1	VRSO00000000	2018		South Africa	South Africa: Gauteng	Human, Homo sapiens	Human
Staphylococcus aureus strain DRKM2	Staphylococcus aureus	WGS	DRKM2	Good	PRJNA560164	SAMN12570094	GCA_008040515.1	VRSR00000000	2017		South Africa	South Africa: Gauteng	Human, Homo sapiens	Human
Staphylococcus aureus strain DRKM17	Staphylococcus aureus	WGS	DRKM17	Good	PRJNA560164	SAMN12570093	GCA_008040525.1	VRSS00000000	2018		South Africa	South Africa: Gauteng	Human, Homo sapiens	Human
Staphylococcus aureus strain DRKM11	Staphylococcus aureus	WGS	DRKM30	Good	PRJNA560164	SAMN12570092	GCA_008040555.1	VRST00000000	2017		South Africa	South Africa: Gauteng	Human, Homo sapiens	Human
Staphylococcus aureus strain DRKM1	Staphylococcus aureus	WGS	DRKM1	Good	PRJNA560164	SAMN12570091	GCA_008040585.1	VRSU00000000	2017		South Africa	South Africa: Gauteng	Human, Homo sapiens	Human
Staphylococcus aureus strain THW-263	Staphylococcus aureus	WGS	THW-263	Good	PRJNA558684	SAMN12496405	GCA_008079765.1	VROA00000000	2010		South Africa	South Africa: Cape Town	Human, Homo sapiens	Human
Staphylococcus aureus strain S13	Staphylococcus aureus	WGS	S13	Good	PRJNA669537	SAMN16513531	GCA_015266055.1	JADIXB000000000	2018		South Africa	South Africa:KwaZulu-Natal	Human, Homo sapiens	Human
Staphylococcus aureus strain S29	Staphylococcus aureus	WGS	S29	Good	PRJNA669537	SAMN16513532	GCA_015266015.1	JADIXA000000000	2019		South Africa	South Africa:KwaZulu-Natal	Human, Homo sapiens	Human
Staphylococcus aureus strain S34	Staphylococcus aureus	WGS	S34	Good	PRJNA669537	SAMN16513528	GCA_015266125.1	JADIXD000000000	2018		South Africa	South Africa:KwaZulu-Natal	Human, Homo sapiens	Human
Staphylococcus aureus strain S31	Staphylococcus aureus	WGS	S31	Good	PRJNA669537	SAMN16513527	GCA_015266105.1	JADIXE000000000	2018		South Africa	South Africa:KwaZulu-Natal	Human, Homo sapiens	Human
Staphylococcus aureus strain S24	Staphylococcus aureus	WGS	S24	Good	PRJNA669537	SAMN16513530	GCA_015266085.1	JADIXC000000000	2018		South Africa	South Africa:KwaZulu-Natal	Human, Homo sapiens	Human
Staphylococcus aureus strain S11	Staphylococcus aureus	WGS	S11	Good	PRJNA669537	SAMN16879952	GCA_015694125.1	JADQTH000000000	2019		South Africa	South Africa:KwaZulu-Natal	Human, Homo sapiens	Human
Staphylococcus aureus strain SCF20	Staphylococcus aureus	WGS	SCF20	Good	PRJNA686123	SAMN17106648	GCA_019280215.1	JAENNI000000000	2017		South Africa	South Africa:Gauteng	Homo sapiens	Human
Staphylococcus aureus strain SCF18	Staphylococcus aureus	WGS	SCF18	Good	PRJNA686123	SAMN17106646	GCA_019280225.1	JAENNK000000000	2017		South Africa	South Africa:Westen Cape	Homo sapiens	Human
Staphylococcus aureus strain SCF19	Staphylococcus aureus	WGS	SCF19	Good	PRJNA686123	SAMN17106647	GCA_019280265.1	JAENNJ000000000	2017		South Africa	South Africa:Westen Cape	Homo sapiens	Human
Staphylococcus aureus strain SCF21	Staphylococcus aureus	WGS	SCF21	Good	PRJNA686123	SAMN17106649	GCA_019280275.1	JAENNH000000000	2017		South Africa	South Africa:Westen Cape	Homo sapiens	Human
Staphylococcus aureus strain SCF14	Staphylococcus aureus	WGS	SCF14	Good	PRJNA686123	SAMN17106642	GCA_019280345.1	JAENNO000000000	2015		South Africa	South Africa:Gauteng	Homo sapiens	Human
Staphylococcus aureus strain SCF12	Staphylococcus aureus	WGS	SCF12	Good	PRJNA686123	SAMN17106640	GCA_019280335.1	JAENNQ000000000	2015		South Africa	South Africa:Westen Cape	Homo sapiens	Human
Staphylococcus aureus strain SCF10	Staphylococcus aureus	WGS	SCF10	Good	PRJNA686123	SAMN17106638	GCA_019280435.1	JAENNS000000000	2015		South Africa	South Africa:Westen Cape	Homo sapiens	Human
Staphylococcus aureus strain G703N1B1	Staphylococcus aureus	WGS	G703N1B1	Good	PRJNA417366	SAMN08031755	GCA_002934135.1	PGXA00000000	2017		South Africa	South Africa: Pietermaritzburg	Human, Homo sapiens	Human
Staphylococcus aureus strain G703N2B1	Staphylococcus aureus	WGS	G703N2B1	Good	PRJNA417366	SAMN08031756	GCA_002934095.1	PGWZ00000000	2017		South Africa	South Africa: Pietermaritzburg	Human, Homo sapiens	Human
Staphylococcus aureus strain SCF16	Staphylococcus aureus	WGS	SCF16	Good	PRJNA686123	SAMN17106644	GCA_019280315.1	JAENNM000000000	2017		South Africa	South Africa:Westen Cape	Homo sapiens	Human
Staphylococcus aureus MIN-175	Staphylococcus aureus	Complete	MIN-175	Good	PRJNA769286	SAMN22108562	GCA_021460015.1	CP086121	2016		South Africa	South Africa	Homo sapiens	Human
Staphylococcus aureus mantsopa06	Staphylococcus aureus	WGS	mantsopa06	Good	PRJNA981445	SAMN35674921	GCA_030442135.1	JAUFOT000000000	2022		South Africa	South Africa: THABO MOFUTSANYANA, Free State Province
Staphylococcus aureus mantsopa02	Staphylococcus aureus	WGS	mantsopa02	Good	PRJNA981445	SAMN35674917	GCA_030442185.1	JAUFOX000000000	2022		South Africa	South Africa: THABO MOFUTSANYANA, Free State Province
Staphylococcus aureus mantsopa07	Staphylococcus aureus	WGS	mantsopa07	Good	PRJNA981445	SAMN35674922	GCA_030442095.1	JAUFOS000000000	2022		South Africa	South Africa: THABO MOFUTSANYANA, Free State Province
Staphylococcus aureus setsoto04	Staphylococcus aureus	WGS	setsoto04	Good	PRJNA981445	SAMN35674912	GCA_030442295.1	JAUFPC000000000	2022		South Africa	South Africa: THABO MOFUTSANYANA, Free State Province
Staphylococcus aureus mantsopa05	Staphylococcus aureus	WGS	mantsopa05	Good	PRJNA981445	SAMN35674920	GCA_030442155.1	JAUFOU000000000	2022		South Africa	South Africa: THABO MOFUTSANYANA, Free State Province
Staphylococcus aureus mantsopa03	Staphylococcus aureus	WGS	mantsopa03	Good	PRJNA981445	SAMN35674918	GCA_030442225.1	JAUFOW000000000	2022		South Africa	South Africa: THABO MOFUTSANYANA, Free State Province
Staphylococcus aureus mantsopa04	Staphylococcus aureus	WGS	mantsopa04	Good	PRJNA981445	SAMN35674919	GCA_030442175.1	JAUFOV000000000	2022		South Africa	South Africa: THABO MOFUTSANYANA, Free State Province
Staphylococcus aureus setsoto01	Staphylococcus aureus	WGS	setsoto01	Good	PRJNA981445	SAMN35674909	GCA_030442375.1	JAUFPF000000000	2022		South Africa	South Africa: THABO MOFUTSANYANA, Free State Province
Staphylococcus aureus setsoto03	Staphylococcus aureus	WGS	setsoto03	Good	PRJNA981445	SAMN35674911	GCA_030442315.1	JAUFPD000000000	2022		South Africa	South Africa: THABO MOFUTSANYANA, Free State Province
Staphylococcus aureus setsoto07	Staphylococcus aureus	WGS	setsoto07	Good	PRJNA981445	SAMN35674915	GCA_030442255.1	JAUFOZ000000000	2022		South Africa	South Africa: THABO MOFUTSANYANA, Free State Province
Staphylococcus aureus mantsopa01	Staphylococcus aureus	WGS	mantsopa01	Good	PRJNA981445	SAMN35674916	GCA_030442215.1	JAUFOY000000000	2022		South Africa	South Africa: THABO MOFUTSANYANA, Free State Province
Staphylococcus aureus phofung03	Staphylococcus aureus	WGS	phofung03	Good	PRJNA981445	SAMN35674908	GCA_030442405.1	JAUFPG000000000	2022		South Africa	South Africa: THABO MOFUTSANYANA, Free State Province
Staphylococcus aureus setsoto05	Staphylococcus aureus	WGS	setsoto05	Good	PRJNA981445	SAMN35674913	GCA_030442325.1	JAUFPB000000000	2022		South Africa	South Africa: THABO MOFUTSANYANA, Free State Province
Staphylococcus aureus phofung01	Staphylococcus aureus	WGS	phofung01	Good	PRJNA981445	SAMN35674906	GCA_030442395.1	JAUFPI000000000	2022		South Africa	South Africa: THABO MOFUTSANYANA, Free State Province
Staphylococcus aureus phofung02	Staphylococcus aureus	WGS	phofung02	Good	PRJNA981445	SAMN35674907	GCA_030442415.1	JAUFPH000000000	2022		South Africa	South Africa: THABO MOFUTSANYANA, Free State Province
Staphylococcus aureus setsoto02	Staphylococcus aureus	WGS	setsoto02	Good	PRJNA981445	SAMN35674910	GCA_030442355.1	JAUFPE000000000	2022		South Africa	South Africa: THABO MOFUTSANYANA, Free State Province
Staphylococcus aureus setsoto06	Staphylococcus aureus	WGS	setsoto06	Good	PRJNA981445	SAMN35674914	GCA_030442275.1	JAUFPA000000000	2022		South Africa	South Africa: THABO MOFUTSANYANA, Free State Province
Staphylococcus aureus ST8620	Staphylococcus aureus	WGS	ST8620	Good	PRJNA1018240	SAMN37429348	GCA_031846855.1	JAVRJM000000000	2022		South Africa	South Africa: Cape Town	Pig	Pig
Staphylococcus aureus ma08	Staphylococcus aureus	WGS	ma08	Good	PRJNA1006054	SAMN37008052	GCA_033036495.1	JAVFBC000000000	2022		South Africa	South Africa: Thabo Mofutsanyana, Free State Province	Cow	Cow
Staphylococcus aureus ma04	Staphylococcus aureus	WGS	ma04	Good	PRJNA1006054	SAMN37008048	GCA_033036515.1	JAVFBG000000000	2022		South Africa	South Africa: Thabo Mofutsanyana, Free State Province	Cow	Cow
Staphylococcus aureus ma03	Staphylococcus aureus	WGS	ma03	Good	PRJNA1006054	SAMN37008047	GCA_033036535.1	JAVFBH000000000	2022		South Africa	South Africa: Thabo Mofutsanyana, Free State Province	Cow	Cow
Staphylococcus aureus ma06	Staphylococcus aureus	WGS	ma06	Good	PRJNA1006054	SAMN37008050	GCA_033036415.1	JAVFBE000000000	2022		South Africa	South Africa: Thabo Mofutsanyana, Free State Province	Cow	Cow
Staphylococcus aureus ma09	Staphylococcus aureus	WGS	ma09	Good	PRJNA1006054	SAMN37008053	GCA_033036455.1	JAVFBB000000000	2022		South Africa	South Africa: Thabo Mofutsanyana, Free State Province	Cow	Cow
Staphylococcus aureus ma05	Staphylococcus aureus	WGS	ma05	Good	PRJNA1006054	SAMN37008049	GCA_033036435.1	JAVFBF000000000	2022		South Africa	South Africa: Thabo Mofutsanyana, Free State Province	Cow	Cow
Staphylococcus aureus ma07	Staphylococcus aureus	WGS	ma07	Good	PRJNA1006054	SAMN37008051	GCA_033036475.1	JAVFBD000000000	2022		South Africa	South Africa: Thabo Mofutsanyana, Free State Province	Cow	Cow
Staphylococcus aureus pf07	Staphylococcus aureus	WGS	pf07	Good	PRJNA1006054	SAMN37008039	GCA_033036655.1	JAVFBP000000000	2022		South Africa	South Africa: Thabo Mofutsanyana, Free State Province	Cow	Cow
Staphylococcus aureus ma01	Staphylococcus aureus	WGS	ma01	Good	PRJNA1006054	SAMN37008045	GCA_033036575.1	JAVFBJ000000000	2022		South Africa	South Africa: Thabo Mofutsanyana, Free State Province	Cow	Cow
Staphylococcus aureus se01	Staphylococcus aureus	WGS	se01	Good	PRJNA1006054	SAMN37008044	GCA_033036595.1	JAVFBK000000000	2022		South Africa	South Africa: Thabo Mofutsanyana, Free State Province	Cow	Cow
Staphylococcus aureus pf09	Staphylococcus aureus	WGS	pf09	Good	PRJNA1006054	SAMN37008041	GCA_033036635.1	JAVFBN000000000	2022		South Africa	South Africa: Thabo Mofutsanyana, Free State Province	Cow	Cow
Staphylococcus aureus pf11	Staphylococcus aureus	WGS	pf11	Good	PRJNA1006054	SAMN37008043	GCA_033036615.1	JAVFBL000000000	2022		South Africa	South Africa: Thabo Mofutsanyana, Free State Province	Cow	Cow
Staphylococcus aureus ma02	Staphylococcus aureus	WGS	ma02	Good	PRJNA1006054	SAMN37008046	GCA_033036555.1	JAVFBI000000000	2022		South Africa	South Africa: Thabo Mofutsanyana, Free State Province	Cow	Cow
Staphylococcus aureus pf06	Staphylococcus aureus	WGS	pf06	Good	PRJNA1006054	SAMN37008038	GCA_033036745.1	JAVFBQ000000000	2022		South Africa	South Africa: Thabo Mofutsanyana, Free State Province	Cow	Cow
Staphylococcus aureus pf02	Staphylococcus aureus	WGS	pf02	Good	PRJNA1006054	SAMN37008034	GCA_033036735.1	JAVFBU000000000	2022		South Africa	South Africa: Thabo Mofutsanyana, Free State Province	Cow	Cow
Staphylococcus aureus pf10	Staphylococcus aureus	WGS	pf10	Good	PRJNA1006054	SAMN37008042	GCA_033036695.1	JAVFBM000000000	2022		South Africa	South Africa: Thabo Mofutsanyana, Free State Province	Cow	Cow
Staphylococcus aureus pf03	Staphylococcus aureus	WGS	pf03	Good	PRJNA1006054	SAMN37008035	GCA_033036715.1	JAVFBT000000000	2022		South Africa	South Africa: Thabo Mofutsanyana, Free State Province	Cow	Cow
Staphylococcus aureus pf08	Staphylococcus aureus	WGS	pf08	Good	PRJNA1006054	SAMN37008040	GCA_033036675.1	JAVFBO000000000	2022		South Africa	South Africa: Thabo Mofutsanyana, Free State Province	Cow	Cow
Staphylococcus aureus pf04	Staphylococcus aureus	WGS	pf04	Good	PRJNA1006054	SAMN37008036	GCA_033036795.1	JAVFBS000000000	2022		South Africa	South Africa: Thabo Mofutsanyana, Free State Province	Cow	Cow
Staphylococcus aureus pf05	Staphylococcus aureus	WGS	pf05	Good	PRJNA1006054	SAMN37008037	GCA_033036775.1	JAVFBR000000000	2022		South Africa	South Africa: Thabo Mofutsanyana, Free State Province	Cow	Cow
Staphylococcus aureus pf01	Staphylococcus aureus	WGS	pf01	Good	PRJNA1006054	SAMN37008033	GCA_033036815.1	JAVFBV000000000	2022		South Africa	South Africa: Thabo Mofutsanyana, Free State Province	Cow	Cow
